# Supplementary material for: SAveRUNNER: an R-based tool for drug repurposing
Source: BMC Bioinformatics. 2021 Mar 23;22:150. doi: 10.1186/s12859-021-04076-w (PMC7987121; doi:10.1186/s12859-021-04076-w)
Supplement: Supplementary file 1 — Additional file 1. Table composed of three separate sheets. The first sheet reports the analyzed diseases with the corresponding number of disease-causing genes. The second sheet reports the analyzed FDA-approved drugs with the corresponding number of target proteins. The third sheet reports the analyzed diseases with the corresponding number of repurposable drugs predicted by SAveRUNNER. [file 12859_2021_4076_MOESM1_ESM.xlsx]

## Sheet: disease_gene
Disease	# disease genes
Arrhythmia	383
Atherosclerosis	1304
Cardiomyopathies	335
COVID-19	332
Diabetes Mellitus	4205
Ebola	17
Heart Arrest	147
HIV Infections	1866
Hypertension	2121
Influenza	58
Malaria	268
Multiple Sclerosis	1181
Respiratory Distress Syndrome (RDS)	63
Rheumatoid Arthritis	1028
Severe Acute Respiratory Syndrome (SARS)	41

## Sheet: drug_target
drug	# target
2-mercaptobenzothiazole	1
5-o-phosphono-alpha-d-ribofuranosyl diphosphate	3
abacavir	1
abaloparatide	1
abarelix	1
abatacept	2
abciximab	13
abemaciclib	2
abiraterone	1
acalabrutinib	1
acamprosate	24
acarbose	4
acebutolol	2
aceclofenac	2
acemetacin	2
acenocoumarol	1
acetaminophen	4
acetazolamide	8
acetohexamide	1
acetohydroxamic acid	1
acetophenazine	3
acetylcholine	6
acetylcysteine	10
acetyldigitoxin	1
acetylsalicylic acid	28
acitretin	7
aclidinium	5
acrivastine	1
adalimumab	1
adapalene	7
ademetionine	9
adenine	6
adenosine	4
adenosine phosphate	15
afamelanotide	1
afatinib	3
aflibercept	3
agkistrodon piscivorus antivenin	1
agomelatine	3
ajmaline	1
albendazole	2
albiglutide	1
albutrepenonacog alfa	1
alcaftadine	1
alclofenac	1
alclometasone	1
aldesleukin	3
alectinib	1
alefacept	10
alemtuzumab	10
alendronic acid	5
alfacalcidol	3
alfentanil	1
alfuzosin	4
alglucosidase alfa	1
alimemazine	1
alirocumab	1
aliskiren	1
alitretinoin	9
allopurinol	1
almitrine	1
almotriptan	2
alogliptin	1
alosetron	1
alpelisib	1
alpha-1-proteinase inhibitor	1
alpha-linolenic acid	10
alpha-tocopherol succinate	10
alprazolam	17
alprostadil	3
alteplase	4
aluminium	4
aluminium phosphate	4
aluminum acetate	4
aluminum chloride	1
alverine	1
alvimopan	3
amantadine	5
ambenonium	1
ambrisentan	2
amcinonide	2
amifampridine	1
amifostine	2
amiloride	9
aminocaproic acid	3
aminoglutethimide	2
aminolevulinic acid	1
aminophylline	4
aminosalicylic acid	4
amiodarone	7
amisulpride	4
amitriptyline	33
amlexanox	4
amlodipine	7
amobarbital	10
amodiaquine	1
amoxapine	44
amphetamine	18
ampicillin	3
amrinone	4
amsacrine	4
amyl nitrite	1
amylmetacresol	1
amylocaine	10
anagrelide	1
anakinra	1
anastrozole	1
ancestim	1
ancrod	1
andexanet alfa	1
angiotensin ii	1
anileridine	1
anisindione	1
anisotropine methylbromide	3
anistreplase	4
antazoline	1
anthralin	3
antihemophilic factor (recombinant), pegylated	1
antihemophilic factor human	2
antihemophilic factor, human recombinant	11
anti-inhibitor coagulant complex	8
antipyrine	2
antithrombin alfa	2
antithrombin iii human	1
antithymocyte immunoglobulin (rabbit)	9
antrafenine	2
apalutamide	17
apixaban	1
apomorphine	15
apraclonidine	3
aprepitant	1
aprotinin	4
arbutamine	3
arbutin	1
ardeparin	2
arformoterol	1
argatroban	1
aripiprazole	44
aripiprazole lauroxil	25
armodafinil	1
arsenic trioxide	10
arzoxifene	2
ascorbic acid	23
asenapine	20
asfotase alfa	1
asparagine	6
aspartic acid	20
astemizole	4
atenolol	2
atezolizumab	1
atomoxetine	11
atorvastatin	5
atosiban	4
atovaquone	1
atracurium besylate	1
atropine	8
auranofin	2
aurothioglucose	3
avanafil	1
avatrombopag	3
avelumab	1
axicabtagene ciloleucel	1
axitinib	3
azacitidine	1
azatadine	1
azathioprine	2
azelaic acid	3
azelastine	4
azilsartan medoxomil	1
azithromycin	1
bacitracin	2
baclofen	2
balsalazide	4
baricitinib	4
basiliximab	12
bazedoxifene	2
becaplermin	3
beclomethasone dipropionate	1
belatacept	2
belimumab	1
belinostat	11
bemiparin	3
benazepril	1
bendazac	2
bendroflumethiazide	5
benralizumab	2
benserazide	1
benzatropine	5
benzocaine	1
benzoic acid	5
benzonatate	1
benzphetamine	4
benzthiazide	6
benzylpenicillin	3
benzylpenicilloyl polylysine	2
bepotastine	1
bepridil	10
berberine	1
betahistine	2
betamethasone	1
betaxolol	2
betazole	1
bethanechol	4
bethanidine	7
betrixaban	1
bevacizumab	10
bexarotene	3
bezafibrate	7
bicalutamide	1
bifonazole	1
bilastine	1
bimatoprost	3
binimetinib	5
bioallethrin	36
biotin	9
biperiden	2
bisoprolol	2
bivalirudin	1
bleomycin	2
blinatumomab	2
bortezomib	2
bosentan	2
bosutinib	10
botulinum toxin type a	2
botulinum toxin type b	3
bremelanotide	5
brentuximab vedotin	1
bretylium	1
brexanolone	16
brexpiprazole	5
brigatinib	9
brimonidine	3
brinzolamide	5
brivaracetam	15
brolucizumab	1
bromazepam	19
bromfenac	2
bromocriptine	18
bromodiphenhydramine	1
brompheniramine	6
buclizine	2
budesonide	2
bufexamac	4
bumetanide	5
bupivacaine	2
buprenorphine	4
bupropion	4
buserelin	2
buspirone	7
butabarbital	20
butalbital	20
butamben	35
butenafine	1
butobarbital	10
butorphanol	3
butriptyline	3
butylscopolamine	2
cabazitaxel	2
cabergoline	20
cabozantinib	3
caffeine	35
calcifediol	1
calcipotriol	1
calcitriol	2
calcium	20
calcium carbimide	1
calcium chloride	1
calcium citrate	33
calcium levulinate	3
calcium phosphate	33
calcium phosphate dihydrate	33
camphor	4
canagliflozin	1
canakinumab	1
candesartan cilexetil	1
cangrelor	1
cannabidiol	45
cantharidin	1
capecitabine	1
caplacizumab	1
capromab pendetide	1
capsaicin	2
capsicum oleoresin	1
captopril	5
carbamazepine	12
carbamoylcholine	6
carbetocin	1
carbidopa	1
carbimazole	1
carbinoxamine	1
carbocisteine	1
carbon monoxide	1
carboprost tromethamine	1
carboxin	1
carboxymethylcellulose	1
carfilzomib	6
carglumic acid	1
cariprazine	6
carisoprodol	5
carmustine	1
carprofen	2
carteolol	2
carvedilol	18
castor oil	2
catridecacog	1
catumaxomab	7
cefazolin	3
cefdinir	1
cefotaxime	7
ceftriaxone	4
celecoxib	4
celiprolol	6
cemiplimab	1
cenegermin	1
ceritinib	1
cerivastatin	1
cerliponase alfa	1
certolizumab pegol	1
ceruletide	1
cetirizine	1
cetrorelix	2
cetuximab	11
cevimeline	2
chenodeoxycholic acid	4
chloramphenicol	1
chlorcyclizine	1
chlordiazepoxide	16
chlorhexidine	1
chlormerodrin	2
chlormezanone	1
chlorobutanol	1
chloroprocaine	5
chloroquine	3
chlorothiazide	3
chlorpheniramine	4
chlorpromazine	26
chlorpropamide	1
chlorprothixene	12
chlorthalidone	2
chlorzoxazone	1
cholecalciferol	1
cholecystokinin	6
cholesterol	4
cholic acid	21
choline	8
choline magnesium trisalicylate	2
choline salicylate	8
chondroitin sulfate	4
choriogonadotropin alfa	2
chorionic gonadotropin (human)	1
chromic chloride	1
chromic nitrate	1
chromium	1
chromium gluconate	1
chromium nicotinate	1
chromous sulfate	1
chymopapain	1
ciclesonide	1
ciclopirox	1
cilastatin	1
cilazapril	1
cilostazol	1
cimetidine	1
cinacalcet	1
cinchocaine	3
cinnarizine	16
ciprofibrate	1
ciprofloxacin	2
cisapride	4
cisatracurium	1
cisplatin	4
citalopram	2
citric acid	24
citrulline	12
cladribine	9
clarithromycin	3
clemastine	1
clenbuterol	5
clevidipine	4
clidinium	1
clobazam	16
clobetasol propionate	1
clobetasone	1
clocortolone	1
clodronic acid	3
clofarabine	2
clofazimine	1
clofedanol	1
clofibrate	1
clomifene	2
clomipramine	6
clonazepam	18
clonidine	6
clopidogrel	1
clorazepic acid	17
clotiazepam	16
clotrimazole	3
clove oil	4
clozapine	27
coagulation factor ix (recombinant)	7
coagulation factor ix human	7
coagulation factor vii human	3
coagulation factor viia recombinant human	6
cobimetinib	1
cocaine	10
coccidioides immitis spherule	7
codeine	3
colchicine	1
collagenase clostridium histolyticum	4
conestat alfa	6
conivaptan	2
conjugated estrogens	2
copanlisib	2
copper	146
corifollitropin alfa	1
corticorelin ovine triflutate	2
corticotropin	2
cortisone acetate	1
creatine	7
crisaborole	5
crizanlizumab	1
crizotinib	2
crofelemer	2
cromoglicic acid	2
crotalus adamanteus antivenin	1
cryptenamine	5
cupric chloride	2
curcumin	5
cyanocobalamin	6
cyclandelate	2
cyclizine	2
cyclobenzaprine	9
cyclopentolate	1
cyclophosphamide	1
cyclosporine	4
cyclothiazide	5
cycrimine	1
cyproheptadine	7
cyproterone acetate	2
cysteamine	2
cysteine	13
cystine	4
cytarabine	1
dabigatran etexilate	1
dabrafenib	5
dacarbazine	2
dacomitinib	1
dactinomycin	2
dalfampridine	16
d-alpha-tocopherol acetate	10
dalteparin	4
damoctocog alfa pegol	1
danaparoid	1
danazol	5
dantrolene	1
dapagliflozin	1
dapiprazole	3
daratumumab	1
darbepoetin alfa	1
darifenacin	5
darolutamide	2
dasatinib	23
daunorubicin	2
debrisoquine	1
decamethonium	4
decitabine	1
deferoxamine	1
defibrotide	3
deflazacort	1
degarelix	1
demecarium	2
denileukin diftitox	3
denosumab	1
deoxycholic acid	4
dequalinium	3
deserpidine	1
desflurane	22
desipramine	21
deslanoside	1
desloratadine	1
desmopressin	3
desogestrel	2
desonide	1
desoximetasone	1
desoxycorticosterone acetate	1
desvenlafaxine	3
deutetrabenazine	1
dexamethasone	5
dexbrompheniramine	1
dexchlorpheniramine maleate	1
dexfenfluramine	2
dexibuprofen	12
dexketoprofen	2
dexlansoprazole	3
dexmedetomidine	1
dexmethylphenidate	3
dexrazoxane	2
dextroamphetamine	6
dextromethorphan	21
dextropropoxyphene	4
dextrothyroxine	3
dezocine	2
diacerein	13
diamorphine	4
diazepam	20
diazoxide	6
dibotermin alfa	2
dichloroacetic acid	2
dichlorobenzyl alcohol	14
diclofenac	2
diclofenamide	5
dicoumarol	3
dicyclomine	2
didanosine	1
dienestrol	2
dienogest	2
diethylcarbamazine	2
diethylpropion	2
diethylstilbestrol	9
diflorasone	1
diflunisal	2
difluocortolone	2
difluprednate	1
digitoxin	1
digoxin	1
dihydro-alpha-ergocryptine	4
dihydroergocornine	25
dihydroergocristine	30
dihydroergotamine	4
dihydrotachysterol	1
diltiazem	2
dimenhydrinate	1
dimercaprol	1
dimethyl fumarate	2
dimetindene	2
dinoprost	1
dinoprost tromethamine	2
dinoprostone	5
diosmin	1
dioxybenzone	1
diphemanil	1
diphenhydramine	2
diphenidol	3
diphenoxylate	2
diphenylpyraline	2
dipivefrin	5
dipyridamole	6
dipyrithione	2
diroximel fumarate	1
disopyramide	8
disulfiram	2
dl-methylephedrine	9
d-methionine	1
dobutamine	6
docetaxel	6
doconexent	6
dofetilide	3
dolasetron	1
domperidone	2
donepezil	15
dopamine	15
dorzolamide	4
dosulepin	16
dotatate gallium ga-68	1
doxacurium	2
doxapram	2
doxazosin	6
doxepin	19
doxercalciferol	1
doxorubicin	2
doxylamine	3
dronabinol	2
dronedarone	27
droperidol	2
drospirenone	4
drotaverine	2
drotrecogin alfa	12
droxidopa	10
d-serine	3
dulaglutide	1
duloxetine	3
dupilumab	1
durvalumab	2
dutasteride	2
duvelisib	2
dyclonine	1
dydrogesterone	1
dyphylline	9
ecallantide	1
echothiophate	1
econazole	1
eculizumab	1
edotreotide gallium ga-68	4
edoxaban	1
edrophonium	2
efalizumab	10
eflornithine	1
efmoroctocog alfa	1
elagolix	1
eletriptan	7
elexacaftor	1
eliglustat	1
elotuzumab	1
eltrombopag	1
eluxadoline	3
emapalumab	1
emedastine	1
emicizumab	2
empagliflozin	1
enalapril	1
enalaprilat	2
enasidenib	1
encainide	1
encorafenib	2
enflurane	23
enfortumab vedotin	1
enoxacin	1
enoxaparin	2
enoximone	1
enprofylline	6
entacapone	1
entrectinib	6
enzacamene	4
enzalutamide	1
ephedrine	4
epicriptine	5
epinastine	6
epinephrine	8
epirubicin	2
eplerenone	1
epoprostenol	3
eprosartan	1
eptifibatide	1
erdafitinib	9
erenumab	1
ergocalciferol	27
ergoloid mesylate	30
ergometrine	1
ergotamine	16
eribulin	2
erlotinib	2
ertugliflozin	1
erythrityl tetranitrate	2
erythromycin	2
erythropoietin	1
escitalopram	15
esculin	1
esketamine	10
eslicarbazepine	1
eslicarbazepine acetate	1
esmolol	1
esomeprazole	2
estazolam	19
estradiol	10
estradiol acetate	10
estradiol benzoate	10
estradiol cypionate	10
estradiol dienanthate	10
estradiol valerate	10
estramustine	4
estriol	3
estrone	5
estrone sulfate	2
eszopiclone	16
etacrynic acid	4
etafedrine	1
etanercept	13
etelcalcetide	1
ethanol	52
ethanolamine oleate	1
ethchlorvynol	16
ethinamate	2
ethinylestradiol	3
ethosuximide	1
ethotoin	2
ethynodiol diacetate	2
etidronic acid	2
etodolac	3
etomidate	17
etonogestrel	2
etoposide	2
etoricoxib	1
eugenol	4
everolimus	1
exemestane	1
exenatide	1
ezetimibe	3
ezogabine	4
famotidine	1
febuxostat	1
fedratinib	3
felbamate	3
felodipine	13
fenfluramine	4
fenofibrate	3
fenofibric acid	5
fenoldopam	8
fenoprofen	4
fenoterol	3
fentanyl	4
ferric cation	1
ferric pyrophosphate citrate	5
ferrous ascorbate	14
ferrous fumarate	14
ferrous gluconate	14
ferrous glycine sulfate	14
ferrous succinate	14
fesoterodine	5
fexofenadine	1
filgrastim	2
finafloxacin	1
finasteride	3
fingolimod	2
fish oil	31
flavin adenine dinucleotide	26
flavin mononucleotide	12
flavone	3
flavoxate	2
flecainide	4
flibanserin	3
florbetaben (18f)	1
florbetapir (18f)	1
floxuridine	1
fluciclovine (18f)	14
flucytosine	1
fludarabine	3
fludrocortisone	2
flufenamic acid	6
flumazenil	16
flumethasone	1
flunarizine	5
flunisolide	1
flunitrazepam	9
fluocinolone acetonide	6
fluocinonide	2
fluorescein	1
fluorometholone	1
fluorouracil	1
fluoxetine	7
fluoxymesterone	5
flupentixol	5
fluphenazine	6
flurandrenolide	1
flurazepam	19
flurbiprofen	2
fluspirilene	3
flutamide	3
flutemetamol (18f)	1
fluticasone	4
fluticasone furoate	3
fluticasone propionate	4
fluvastatin	2
fluvoxamine	2
folic acid	3
follitropin	1
fomepizole	4
fondaparinux	2
foreskin fibroblast (neonatal)	10
foreskin keratinocyte (neonatal)	11
formoterol	3
fosinopril	1
fosnetupitant	1
fosphenytoin	1
fospropofol	2
fostamatinib	303
framycetin	1
fremanezumab	2
frovatriptan	2
fructose	1
fulvestrant	1
furosemide	3
gabapentin	6
gabapentin enacarbil	2
gadopentetic acid	1
galantamine	18
galcanezumab	2
gallamine triethiodide	5
gallium nitrate	4
galsulfase	1
gamma-aminobutyric acid	3
gamma-hydroxybutyric acid	2
ganirelix	1
gefitinib	1
gemcitabine	3
gemeprost	2
gemfibrozil	5
gemtuzumab ozogamicin	11
gentamicin	2
gestrinone	6
gilteritinib	19
gimeracil	1
ginkgo biloba	6
ginseng	3
glasdegib	1
glatiramer	1
gliclazide	2
glimepiride	3
glipizide	2
gliquidone	2
glucagon	3
gluconolactone	1
glucosamine	4
glutamic acid	69
glutathione	41
glutathione disulfide	2
glutethimide	16
glyburide	9
glycerin	13
glycine	31
glycine betaine	1
glycol salicylate	2
glycolic acid	1
glycopyrronium	3
glycyrrhizic acid	6
glymidine	2
golimumab	1
golodirsen	1
gonadorelin	1
goserelin	2
granisetron	1
griseofulvin	1
guaiacol	1
guaifenesin	7
guanabenz	2
guanadrel	1
guanethidine	1
guanfacine	2
guanidine	4
guselkumab	1
halazepam	19
halcinonide	1
halofantrine	1
haloperidol	18
halothane	32
heparin	12
hesperidin	1
hexachlorophene	3
hexafluronium	1
hexocyclium	4
hexylcaine	2
hexylresorcinol	3
histamine	5
histrelin	1
homatropine	5
homatropine methylbromide	5
homosalate	3
human c1-esterase inhibitor	6
human calcitonin	1
human immunoglobulin g	13
human thrombin	8
huperzine a	1
hyaluronic acid	15
hydralazine	3
hydrochlorothiazide	2
hydrocodone	3
hydrocortamate	1
hydrocortisone	2
hydrocortisone acetate	4
hydrocortisone butyrate	4
hydrocortisone cypionate	4
hydrocortisone phosphate	4
hydrocortisone probutate	4
hydrocortisone valerate	4
hydroflumethiazide	8
hydromorphone	3
hydroquinone	1
hydroxocobalamin	9
hydroxychloroquine	2
hydroxyprogesterone caproate	1
hydroxyurea	1
hydroxyzine	1
hyoscyamine	4
hypromellose	1
ibalizumab	3
ibandronate	1
ibritumomab tiuxetan	11
ibrutinib	1
ibuprofen	10
ibutilide	10
icatibant	2
icosapent	11
idarubicin	1
idelalisib	1
idursulfase	1
ifenprodil	2
ifosfamide	1
iloperidone	11
iloprost	9
imatinib	8
imipramine	25
imiquimod	2
indacaterol	1
indapamide	1
indecainide	1
indigotindisulfonic acid	7
indomethacin	9
infliximab	1
ingenol mebutate	2
inositol nicotinate	2
inotuzumab ozogamicin	1
insulin aspart	2
insulin degludec	2
insulin detemir	2
insulin glargine	2
insulin glulisine	2
insulin human	4
insulin lispro	2
insulin pork	15
interferon alfa-2a, recombinant	2
interferon alfa-2b	2
interferon alfacon-1	2
interferon alfa-n1	2
interferon alfa-n3	2
interferon beta-1a	2
interferon beta-1b	2
interferon gamma-1b	2
iodine	1
iopodic acid	1
ipilimumab	1
ipratropium	3
irbesartan	2
irinotecan	2
iron	14
iron dextran	5
iron sucrose	2
isavuconazole	9
isocarboxazid	2
isoetharine	2
isoflurane	24
isoflurophate	3
isometheptene	2
isoniazid	4
isoprenaline	8
isopropamide	2
isopropyl alcohol	16
isosorbide	3
isosorbide dinitrate	1
isosorbide mononitrate	1
isotretinoin	2
isradipine	7
istradefylline	2
itraconazole	1
ivabradine	1
ivacaftor	1
ivermectin	2
ivosidenib	1
ixabepilone	1
ixekizumab	1
kappadione	7
ketamine	23
ketazolam	6
ketoconazole	6
ketoprofen	3
ketorolac	2
ketotifen	2
keyhole limpet hemocyanin	1
labetalol	5
lacidipine	9
lacosamide	3
lactose	3
lamotrigine	35
lanadelumab	1
lanreotide	2
lansoprazole	2
lapatinib	2
larotrectinib	3
lasmiditan	1
lasofoxifene	3
latanoprost	1
latanoprostene bunod	1
lauric acid	12
leflunomide	3
lemborexant	2
lenalidomide	4
lenograstim	1
lenvatinib	10
lepirudin	1
lercanidipine	1
lesinurad	2
letrozole	1
leuprolide	1
levacetylmethadol	3
levallorphan	1
levamisole	2
levamlodipine	4
levetiracetam	2
levobetaxolol	1
levobunolol	2
levobupivacaine	1
levocabastine	2
levocarnitine	11
levocetirizine	1
levodopa	5
levofloxacin	1
levomenthol	13
levomilnacipran	2
levonordefrin	3
levonorgestrel	6
levorphanol	3
levosalbutamol	1
levosimendan	4
levothyroxine	4
l-glutamine	3
lidocaine	7
lifitegrast	1
linaclotide	1
linagliptin	1
lindane	10
liothyronine	3
liotrix	2
lipegfilgrastim	1
lipoic acid	3
liraglutide	1
lisdexamfetamine	1
lisinopril	2
lisuride	15
lithium carbonate	4
lithium citrate	4
lixisenatide	1
l-lysine	5
lofexidine	6
lomefloxacin	1
lomitapide	1
lomustine	1
lonoctocog alfa	11
loperamide	7
lopinavir	8
loratadine	2
lorazepam	17
lorcaserin	1
lorlatinib	1
lormetazepam	5
lornoxicam	2
lorpiprazole	10
losartan	1
loteprednol etabonate	1
lovastatin	3
loxapine	32
loxoprofen	2
lubiprostone	1
lumacaftor	1
lumateperone	5
lumiracoxib	2
lurasidone	6
lusutrombopag	1
lutetium lu 177 dotatate	5
lutropin alfa	1
lyme disease vaccine (recombinant ospa)	1
lypressin	3
macimorelin	1
macitentan	2
mafenide	1
magnesium acetate	1
magnesium acetate tetrahydrate	7
magnesium carbonate	7
magnesium cation	1
magnesium sulfate	6
malathion	1
manganese	5
manidipine	12
maprotiline	17
maraviroc	1
masoprocol	2
mazindol	4
mebendazole	2
mecamylamine	4
mecasermin	4
mecasermin rinfabate	3
meclizine	2
meclofenamic acid	5
medrogestone	1
medroxyprogesterone acetate	19
medrysone	1
mefenamic acid	2
mefloquine	3
megestrol acetate	2
melatonin	10
meloxicam	2
memantine	30
menadione	13
menotropins	2
menthyl salicylate	2
mepenzolate	2
meperidine	16
mephentermine	9
mephenytoin	2
mepivacaine	1
mepolizumab	1
meprobamate	16
mepyramine	1
mercaptopurine	4
mesalazine	7
mesoridazine	2
mestranol	1
metamfetamine	11
metamizole	1
metaraminol	1
metergoline	1
metformin	3
methacholine	1
methadone	14
methantheline	2
methazolamide	5
methdilazine	1
methimazole	1
methionine	5
methocarbamol	1
methohexital	1
methotrexate	3
methotrimeprazine	19
methoxamine	3
methoxy polyethylene glycol-epoetin beta	1
methoxyflurane	22
methscopolamine bromide	3
methsuximide	1
methyclothiazide	4
methyl aminolevulinate	1
methyldopa	2
methylene blue	2
methylergometrine	2
methylnaltrexone	2
methylphenidate	3
methylphenobarbital	11
methylprednisolone	2
methyltestosterone	2
methyprylon	16
methysergide	8
metipranolol	2
metixene	5
metoclopramide	4
metocurine	2
metocurine iodide	1
metolazone	1
metoprolol	2
metreleptin	1
metyrapone	1
metyrosine	1
mexiletine	2
mianserin	23
miconazole	15
midazolam	6
midodrine	3
midostaurin	6
mifamurtide	2
mifepristone	4
migalastat	1
miglitol	4
miglustat	1
milnacipran	9
milrinone	1
miltefosine	1
minaprine	9
minocycline	7
minoxidil	3
mirabegron	1
mirtazapine	8
misoprostol	4
mitotane	5
mitoxantrone	1
mivacurium	4
moclobemide	2
modafinil	2
moexipril	2
mogamulizumab	1
molindone	4
molsidomine	1
mometasone	2
mometasone furoate	2
monobenzone	1
montelukast	2
moricizine	1
moroctocog alfa	11
morphine	4
moxetumomab pasudotox	2
moxifloxacin	1
moxisylyte	6
moxonidine	2
muromonab	14
mycophenolate mofetil	3
mycophenolic acid	2
myrrh	3
nabilone	2
nabumetone	2
n-acetylglucosamine	8
nadh	144
nadolol	2
nadroparin	4
nafarelin	1
naftifine	1
nalbuphine	3
naldemedine	3
nalmefene	3
naloxegol	1
naloxone	7
naltrexone	3
nandrolone decanoate	1
nandrolone phenpropionate	1
naphazoline	2
naproxen	2
naratriptan	4
natalizumab	11
nateglinide	2
nebivolol	3
necitumumab	1
nedocromil	5
nefazodone	10
nelarabine	1
neomycin	1
neostigmine	1
nepafenac	2
neratinib	1
nesiritide	3
netarsudil	3
netupitant	1
niacin	4
nialamide	3
nicardipine	15
nicergoline	1
nicorandil	1
nicotinamide	4
nicotine	13
nifedipine	9
nilotinib	2
nilutamide	1
nilvadipine	6
nimesulide	3
nimodipine	10
nintedanib	12
niraparib	2
nisoldipine	5
nitisinone	1
nitrazepam	20
nitrendipine	8
nitric oxide	3
nitroglycerin	1
nitroprusside	1
nitrous acid	4
nivolumab	1
nizatidine	1
nomifensine	7
nonacog beta pegol	3
norelgestromin	3
norepinephrine	12
norethisterone	3
norethynodrel	3
norfloxacin	1
norgestimate	3
norgestrel	3
nortriptyline	24
noscapine	1
nylidrin	2
obeticholic acid	1
obinutuzumab	1
ocrelizumab	1
ocriplasmin	3
octocrylene	2
octreotide	3
ofatumumab	1
ofloxacin	1
olanzapine	33
olaparib	3
olaratumab	1
oleic acid	6
olmesartan	1
olodaterol	1
olopatadine	8
olsalazine	2
omacetaxine mepesuccinate	1
omalizumab	2
omega-3 fatty acids	3
omega-3-acid ethyl esters	1
omega-3-carboxylic acids	6
omeprazole	2
ondansetron	5
opicapone	1
opium	3
oprelvekin	1
orciprenaline	1
orlistat	3
ornithine	14
orphenadrine	7
oseltamivir	2
osimertinib	1
ospemifene	1
ouabain	3
oxacillin	2
oxandrolone	1
oxaprozin	2
oxazepam	19
oxcarbazepine	14
oxetacaine	1
oxiconazole	1
oxprenolol	3
oxtriphylline	5
oxybenzone	4
oxybuprocaine	1
oxybutynin	3
oxycodone	3
oxygen	5
oxymetazoline	6
oxymetholone	2
oxymorphone	2
oxyphenbutazone	1
oxyphencyclimine	3
oxyphenonium	1
oxytocin	2
paclitaxel	6
palbociclib	2
palifermin	6
paliperidone	15
palivizumab	9
palmitic acid	10
palonosetron	1
pamidronic acid	1
pancuronium	3
panitumumab	1
panobinostat	11
pantoprazole	2
papain	1
papaverine	2
parachlorophenol	1
paramethadione	1
parathyroid hormone	2
parecoxib	2
pargyline	2
paricalcitol	1
paroxetine	36
pasireotide	4
patent blue	1
pazopanib	10
pefloxacin	1
pegademase	1
pegaptanib	1
pegfilgrastim	1
peginesatide	1
peginterferon alfa-2a	2
peginterferon alfa-2b	2
pegvisomant	1
pembrolizumab	1
pemetrexed	4
penbutolol	4
pentaerythritol tetranitrate	3
pentagastrin	1
pentamidine	1
pentazocine	3
pentobarbital	28
pentolinium	3
pentosan polysulfate	3
pentostatin	1
pentoxifylline	6
pentoxyverine	14
perampanel	1
pergolide	17
perhexiline	3
periciazine	4
perindopril	2
permethrin	3
perphenazine	3
pertuzumab	1
pexidartinib	4
phenacemide	1
phenazopyridine	1
phendimetrazine	3
phenelzine	6
phenformin	2
phenindamine	1
phenindione	1
pheniramine	3
phenmetrazine	2
phenobarbital	13
phenol	1
phenolphthalein	5
phenoxybenzamine	8
phenoxymethylpenicillin	1
phenprocoumon	1
phentermine	6
phentolamine	4
phenyl salicylate	2
phenylalanine	7
phenylbutazone	3
phenylephrine	3
phenylpropanolamine	6
phenytoin	33
pholcodine	3
phosphatidyl serine	10
phylloquinone	2
physostigmine	3
pidolic acid	13
pilocarpine	4
pimavanserin	2
pimecrolimus	2
pimozide	4
pinaverium	1
pindolol	5
pioglitazone	4
pipecuronium	3
piperazine	1
pipotiazine	4
pipradrol	2
pirbuterol	2
pirenzepine	1
piretanide	1
pirfenidone	1
piroxicam	2
pitavastatin	2
pitolisant	2
pizotifen	16
plecanatide	1
plerixafor	1
podofilox	3
polatuzumab vedotin	1
polyestradiol phosphate	1
polyethylene glycol 400	2
polythiazide	1
pomalidomide	3
ponatinib	15
porfimer sodium	2
potassium	1
potassium acetate	1
potassium cation	1
potassium chloride	6
potassium nitrate	1
potassium perchlorate	1
potassium sulfate	1
practolol	1
pralatrexate	2
pralidoxime	2
pramipexole	5
pramlintide	4
pramocaine	10
prasterone	33
prasugrel	1
pravastatin	2
prazepam	19
prazosin	6
prednicarbate	1
prednisolone	1
prednisolone acetate	1
prednisone	1
pregabalin	1
pregnenolone	2
prenylamine	2
prilocaine	1
primaquine	2
primidone	20
probenecid	5
probucol	2
procainamide	3
procaine	18
procarbazine	2
procaterol	1
prochlorperazine	8
procyclidine	4
profenamine	3
proflavine	1
progesterone	10
proguanil	1
promazine	14
promethazine	11
propafenone	4
propanoic acid	1
propantheline	1
proparacaine	1
propiomazine	14
propiverine	7
propofol	18
propoxycaine	10
propranolol	5
propyl alcohol	1
propylene glycol	1
propylhexedrine	2
propylthiouracil	1
protamine sulfate	2
protein s human	3
prothrombin	4
protirelin	1
protokylol	1
protriptyline	2
prucalopride	1
pseudoephedrine	21
pyrantel	2
pyrethrum extract	1
pyridostigmine	3
pyridoxal phosphate	54
pyridoxine	2
pyrimethamine	2
pyruvic acid	14
quazepam	19
quetiapine	26
quinagolide	3
quinapril	1
quinestrol	1
quinethazone	5
quinidine	7
quinidine barbiturate	5
quinine	2
rabeprazole	1
racepinephrine	9
raloxifene	4
raltitrexed	2
ramelteon	2
ramipril	2
ramucirumab	1
ranibizumab	1
ranitidine	2
ranolazine	30
rapacuronium	1
rasagiline	2
ravulizumab	1
reboxetine	1
regadenoson	1
regorafenib	18
remdesivir	1
remifentanil	3
remoxipride	5
repaglinide	2
rescinnamine	1
reserpine	3
reslizumab	1
resorcinol	1
resveratrol	25
reteplase	4
revefenacin	5
ribavirin	4
ribociclib	2
riboflavin	2
ribostamycin	1
rifabutin	2
rifampicin	1
rifaximin	1
rilmenidine	1
rilonacept	3
rilpivirine	1
riluzole	2
rimexolone	1
rimonabant	2
riociguat	1
risankizumab	2
risedronic acid	1
risperidone	15
ritodrine	1
ritonavir	1
rituximab	1
rivaroxaban	1
rivastigmine	2
rizatriptan	3
rocuronium	3
rofecoxib	2
roflumilast	5
rolapitant	1
romidepsin	5
romiplostim	1
romosozumab	1
ropinirole	9
ropivacaine	1
rosiglitazone	7
rosuvastatin	2
rotigotine	7
roxithromycin	1
rucaparib	3
rufinamide	2
rupatadine	2
rutin	2
ruxolitinib	2
sacubitril	1
safinamide	1
salbutamol	3
salicylic acid	3
salmeterol	3
salmon calcitonin	1
salsalate	2
sapropterin	4
sargramostim	5
sarilumab	7
saxagliptin	1
scopolamine	8
secobarbital	17
secretin human	1
secukinumab	1
segesterone acetate	3
selegiline	2
selexipag	1
selinexor	1
semaglutide	1
sennosides	1
seractide acetate	1
sermorelin	1
sertindole	8
sertraline	6
sevoflurane	22
sibutramine	3
sildenafil	3
silicon dioxide	1
silodosin	3
siltuximab	1
silver	17
simoctocog alfa	1
simvastatin	3
siponimod	2
sipuleucel-t	1
sirolimus	3
sitagliptin	1
sitaxentan	2
sodium carbonate	4
sodium ferric gluconate complex	4
sodium stibogluconate	1
sodium sulfate	2
sodium tetradecyl sulfate	2
solifenacin	5
solriamfetol	2
somatostatin	5
somatotropin	2
somatrem	2
sonidegib	1
sorafenib	10
sotalol	3
soybean oil	1
sparfloxacin	1
spirapril	1
spironolactone	37
stanozolol	1
stearic acid	2
stiripentol	18
streptokinase	2
streptomycin	1
streptozocin	2
succinic acid	26
succinylcholine	4
sucralfate	6
sucrose	5
sufentanil	3
sulfamethoxazole	1
sulfasalazine	10
sulfinpyrazone	4
sulindac	7
sulodexide	2
sulpiride	4
sumatriptan	4
sunitinib	8
suprofen	2
susoctocog alfa	1
suvorexant	2
synthetic conjugated estrogens, a	1
synthetic conjugated estrogens, b	1
tacrine	3
tacrolimus	1
tadalafil	2
tafamidis	1
tafluprost	1
tagraxofusp	2
talazoparib	2
talbutal	20
tamoxifen	17
tamsulosin	3
tapentadol	6
tasimelteon	2
tasonermin	2
taurine	21
taurocholic acid	3
tazarotene	4
technetium tc-99m nofetumomab merpentan	2
technetium tc-99m tilmanocept	1
teduglutide	1
tegafur	1
tegafur-uracil	2
tegaserod	4
telaprevir	2
telmisartan	2
telotristat ethyl	2
temazepam	20
temsirolimus	1
tenapanor	1
tenecteplase	11
teniposide	1
tenoxicam	2
terazosin	6
terbinafine	1
terbutaline	3
terfenadine	7
teriflunomide	1
teriparatide	1
terlipressin	3
tesamorelin	1
testolactone	1
testosterone	3
testosterone cypionate	3
testosterone enanthate	3
testosterone propionate	1
testosterone undecanoate	3
tetrabenazine	2
tetracaine	12
tetrachlorodecaoxide	2
tetracosactide	1
tetracycline	2
tetradecyl hydrogen sulfate (ester)	1
tetraferric tricitrate decahydrate	1
tetryzoline	1
tezacaftor	1
thalidomide	7
theophylline	14
thiamine	2
thiamylal	3
thiethylperazine	3
thimerosal	3
thiopental	12
thioridazine	6
thiothixene	3
thonzonium	1
thonzylamine	6
threonine	3
thrombin	10
thrombin alfa	8
thrombomodulin alfa	2
thyrotropin alfa	1
tiagabine	1
tiaprofenic acid	2
tibolone	1
ticagrelor	1
ticlopidine	1
tildrakizumab	2
tiludronic acid	2
timolol	2
tinzaparin	3
tioconazole	1
tiotropium	5
tipiracil	1
tirofiban	2
tisagenlecleucel	1
titanium dioxide	1
tixocortol	2
tizanidine	7
tocainide	1
tocilizumab	1
tocofersolan	1
tofacitinib	4
tolazamide	2
tolazoline	6
tolbutamide	2
tolcapone	1
tolfenamic acid	2
tolmetin	2
tolterodine	5
tolvaptan	2
topiramate	29
topotecan	2
torasemide	2
toremifene	2
tositumomab	10
tramadol	22
trametinib	2
trandolapril	1
tranexamic acid	1
tranylcypromine	2
trastuzumab	12
trastuzumab deruxtecan	2
trastuzumab emtansine	1
travoprost	1
trazodone	7
treprostinil	3
tretinoin	19
triamcinolone	1
triamterene	4
triazolam	20
trichlormethiazide	5
triclosan	5
trifarotene	3
trifluoperazine	6
triflupromazine	5
trifluridine	1
triflusal	4
trihexyphenidyl	5
trilostane	4
trimebutine	26
trimetazidine	1
trimethadione	1
trimethaphan	1
trimethoprim	2
trimetrexate	1
trimipramine	24
tripelennamine	1
triprolidine	1
triptorelin	1
troglitazone	9
trolamine salicylate	2
troleandomycin	1
tromethamine	5
tropicamide	4
tropisetron	1
trospium	1
trovafloxacin	1
tryptophan	2
tuberculin purified protein derivative	1
tubocurarine	4
turoctocog alfa	3
turoctocog alfa pegol	3
turpentine	1
tyloxapol	1
tyrosine	4
tyrothricin	1
ubidecarenone	2
ubrogepant	1
udenafil	1
ulipristal	3
ulobetasol	1
umeclidinium	5
upadacitinib	1
urea	3
urofollitropin	1
urokinase	10
ursodeoxycholic acid	2
ustekinumab	2
valdecoxib	3
valine	3
valproic acid	22
valrubicin	1
valsartan	1
vandetanib	5
vardenafil	3
varenicline	5
vasopressin	3
vecuronium	1
vedolizumab	2
velaglucerase alfa	1
vemurafenib	1
venetoclax	1
venlafaxine	3
verapamil	11
vernakalant	4
vigabatrin	2
vilanterol	1
vilazodone	2
vildagliptin	1
viloxazine	1
vinblastine	6
vincristine	2
vindesine	1
vinflunine	1
vinorelbine	1
vismodegib	1
vitamin a	18
vitamin d	2
vitamin e	10
von willebrand factor human	2
vonicog alfa	2
vorapaxar	1
voretigene neparvovec	1
vorinostat	5
vortioxetine	7
voxelotor	2
warfarin	2
xamoterol	1
xanthinol	6
ximelagatran	1
xylometazoline	6
yohimbine	18
zafirlukast	1
zaleplon	2
zanamivir	1
zanubrutinib	15
zidovudine	1
zileuton	1
zimelidine	3
zinc	121
zinc acetate	121
zinc chloride	121
ziprasidone	25
zofenopril	1
zoledronic acid	2
zolmitriptan	4
zolpidem	4
zonisamide	31
zopiclone	5
zotepine	8
zucapsaicin	1
zuclopenthixol	7

## Sheet: repurposable_drug
Disease	Repurposable Drugs
Arrhythmia	709
Arthritis, Rheumatoid	450
Atherosclerosis	728
Cardiomyopathies	558
COVID-19	98
Diabetes Mellitus	1059
Heart Arrest	517
Hemorrhagic Fever, Ebola	28
HIV Infections	344
Hypertension	991
Influenza, Human	310
Malaria	338
Multiple Sclerosis	541
Respiratory Distress Syndrome, Adult	322
Severe Acute Respiratory Syndrome	282
