# Supplementary material for: SAveRUNNER: an R-based tool for drug repurposing
Source: BMC Bioinformatics. 2021 Mar 23;22:150. doi: 10.1186/s12859-021-04076-w (PMC7987121; doi:10.1186/s12859-021-04076-w)
Supplement: Supplementary file 2 — Additional file 2. List of repurposable drugs for COVID-19 predicted by SAveRUNNER along with their statistics. [file 12859_2021_4076_MOESM2_ESM.xlsx]

## Sheet: SARS-CoV-2
disease	drug	proximity	pval	similarity	adjusted_similarity
COVID-19	noscapine	0	9.27e-10	1	0.999652
COVID-19	azacitidine	0	6.44e-08	1	0.999652
COVID-19	anisindione	0	0.000494791	1	0.999652
COVID-19	flucytosine	0	0.0031375	1	0.999652
COVID-19	tolcapone	0	0.00463768	1	0.999652
COVID-19	opicapone	0	0.00539243	1	0.999652
COVID-19	decitabine	0	0.00756568	1	0.999652
COVID-19	entacapone	0	0.00757399	1	0.999652
COVID-19	nelarabine	0	0.00960072	1	0.999652
COVID-19	phylloquinone	0.5	3.83e-05	0.9	0.998292
COVID-19	mycophenolic acid	0.5	0.00384616	0.9	0.998292
COVID-19	dacarbazine	0.5	0.0284689	0.9	0.998292
COVID-19	tiludronic acid	0.5	0.0303833	0.9	0.998292
COVID-19	aminocaproic acid	0.666667	0.00305459	0.866667	0.997099
COVID-19	kappadione	0.857143	0.000721207	0.828571	0.994691
COVID-19	riboflavin	1	0.000772673	0.8	0.991657
COVID-19	bromodiphenhydramine	1	0.00232599	0.8	0.991657
COVID-19	sapropterin	1	0.00329072	0.8	0.991657
COVID-19	amrinone	1	0.00495305	0.8	0.991657
COVID-19	methdilazine	1	0.00892913	0.8	0.991657
COVID-19	oseltamivir	1	0.00939604	0.8	0.991657
COVID-19	coccidioides immitis spherule	1	0.0105472	0.8	0.991657
COVID-19	threonine	1	0.0117666	0.8	0.991657
COVID-19	hydroxyzine	1	0.0134721	0.8	0.991657
COVID-19	triprolidine	1	0.0138285	0.8	0.991657
COVID-19	phenindamine	1	0.0138285	0.8	0.991657
COVID-19	pentazocine	1	0.0166255	0.8	0.991657
COVID-19	bepotastine	1	0.0167089	0.8	0.991657
COVID-19	dexchlorpheniramine maleate	1	0.0167089	0.8	0.991657
COVID-19	corticorelin ovine triflutate	1	0.0168486	0.8	0.991657
COVID-19	fexofenadine	1	0.0226772	0.8	0.991657
COVID-19	bilastine	1	0.023134	0.8	0.991657
COVID-19	quinapril	1	0.0232969	0.8	0.991657
COVID-19	antazoline	1	0.0261533	0.8	0.991657
COVID-19	clofedanol	1	0.0261533	0.8	0.991657
COVID-19	turoctocog alfa pegol	1	0.0262608	0.8	0.991657
COVID-19	cetirizine	1	0.0266398	0.8	0.991657
COVID-19	chlorcyclizine	1	0.0290059	0.8	0.991657
COVID-19	enalapril	1	0.0303162	0.8	0.991657
COVID-19	mepyramine	1	0.0341459	0.8	0.991657
COVID-19	azatadine	1	0.0341459	0.8	0.991657
COVID-19	rescinnamine	1	0.0343388	0.8	0.991657
COVID-19	turoctocog alfa	1	0.0360096	0.8	0.991657
COVID-19	antihemophilic factor human	1	0.0370005	0.8	0.991657
COVID-19	spirapril	1	0.0383142	0.8	0.991657
COVID-19	dexbrompheniramine	1	0.0407019	0.8	0.991657
COVID-19	alcaftadine	1	0.0416124	0.8	0.991657
COVID-19	acrivastine	1	0.0422008	0.8	0.991657
COVID-19	zofenopril	1	0.0422008	0.8	0.991657
COVID-19	alimemazine	1	0.044843	0.8	0.991657
COVID-19	alverine	1	0.045787	0.8	0.991657
COVID-19	desloratadine	1	0.0463972	0.8	0.991657
COVID-19	menadione	1.15385	0.00104908	0.769231	0.986452
COVID-19	asparagine	1.16667	0.0108883	0.766667	0.985896
COVID-19	nialamide	1.33333	0.0353795	0.733333	0.976251
COVID-19	flavin adenine dinucleotide	1.34615	0.000655026	0.730769	0.975286
COVID-19	camphor	1.5	0.0350086	0.7	0.960277
COVID-19	migalastat	0	0.00279021	1	0.884602
COVID-19	bacitracin	0.5	0.00330464	0.9	0.738222
COVID-19	romidepsin	0.6	0.00475803	0.88	0.69778
COVID-19	avanafil	1	5.18e-06	0.8	0.509186
COVID-19	isoniazid	1	1.6e-05	0.8	0.509186
COVID-19	ixekizumab	1	2.43e-05	0.8	0.509186
COVID-19	tadalafil	1	4.33e-05	0.8	0.509186
COVID-19	secukinumab	1	0.000143541	0.8	0.509186
COVID-19	telotristat ethyl	1	0.000143541	0.8	0.509186
COVID-19	udenafil	1	0.00035751	0.8	0.509186
COVID-19	papaverine	1	0.000844668	0.8	0.509186
COVID-19	roflumilast	1	0.00127315	0.8	0.509186
COVID-19	crisaborole	1	0.00304941	0.8	0.509186
COVID-19	tafluprost	1	0.00352536	0.8	0.509186
COVID-19	travoprost	1	0.00475263	0.8	0.509186
COVID-19	propylhexedrine	1	0.0111956	0.8	0.509186
COVID-19	latanoprostene bunod	1	0.0129229	0.8	0.509186
COVID-19	astemizole	1	0.0219485	0.8	0.509186
COVID-19	estradiol	1	0.0220857	0.8	0.509186
COVID-19	sulfinpyrazone	1	0.0229394	0.8	0.509186
COVID-19	streptozocin	1	0.0257022	0.8	0.509186
COVID-19	doxapram	1	0.0261169	0.8	0.509186
COVID-19	latanoprost	1	0.0266398	0.8	0.509186
COVID-19	deserpidine	1	0.0316813	0.8	0.509186
COVID-19	amifampridine	1	0.0343388	0.8	0.509186
COVID-19	estradiol benzoate	1	0.0357285	0.8	0.509186
COVID-19	teriparatide	1	0.0383142	0.8	0.509186
COVID-19	drotaverine	1	0.0433721	0.8	0.509186
COVID-19	piperazine	1	0.044843	0.8	0.509186
COVID-19	coagulation factor ix (recombinant)	1.14286	0.036754	0.771429	0.438078
COVID-19	phenylalanine	1.28571	0.0193321	0.742857	0.369426
COVID-19	dipyridamole	1.33333	0.00792939	0.733333	0.347529
COVID-19	diacerein	1.33333	0.0234563	0.733333	0.347529
COVID-19	nifedipine	1.33333	0.0270475	0.733333	0.347529
COVID-19	glimepiride	1.33333	0.032948	0.733333	0.347529
COVID-19	lopinavir	1.33333	0.0435252	0.733333	0.347529
COVID-19	iloprost	1.375	0.0483182	0.725	0.32888
COVID-19	caffeine	1.5	0.00349187	0.7	0.276227
COVID-19	dyphylline	1.5	0.0440731	0.7	0.276227
COVID-19	isradipine	1.57143	0.0295226	0.685714	0.248597
COVID-19	scopolamine	1.625	0.0499053	0.675	0.229126
